# Supplementary material for: The hepatic compensatory response to elevated systemic sulfide promotes diabetes
Source: Cell Rep. 2021 Nov 9;37(6):109958. doi: 10.1016/j.celrep.2021.109958 (PMC8595646; doi:10.1016/j.celrep.2021.109958)
Supplement: Table S3. Tst deletion results in differential hepatic protein abundance of GO terms, related to Table 3 — (A) Significant GO terms represented by proteins that are more abundant in the ND-fed Tst—/— liver compared with normal diet-fed C57BL/6J. (B) Significant GO terms represented by proteins that are less abundant in the ND-fed Tst—/— liver compared with normal diet-fed C57BL/6J. ‘Genes’ indicates the number of genes in the Tst—/— that represent the changes driving the GO term. The lists include all regulated GO terms at a significance threshold of p < 0.05 [file mmc2.xlsx]

## Sheet: Increased S3A
Table S3A -Excell Related to Figure 3, Tables 2 and 3
Ontology	ID	Name	Pvalue	Genes	No. Sig. Genes	% Sig. Genes
MF	GO:0008483	transaminase activity	0.0001367	Abat, Agxt2, Amt, Got1, Gpt, Gpt2	6	40
MF	GO:0016769	transferase activity, transferring nitrogenous groups	0.0001367	Abat, Agxt2, Amt, Got1, Gpt, Gpt2	6	40
CC	GO:0005739	mitochondrion	0.001153	9030617O03Rik, Aars2, Abat, Acot13, Acot2, Agxt2, Aldh4a1, Amt, Atic, Atp5b, Atp5d, Bbox1, Bphl, Cbr4, Coq5, Cox5a, Cyb5b, Cyp2e1, Dhtkd1, Dmgdh, Dnm1l, Gcdh, Gm4952, Gpt2, Haao, Isca2, Isoc2a, Lrrc59, Mcat, Mccc2, Mpst, Mrpl12, Mrpl37, Ndufa12, Ndufc2, Nipsnap1, Prdx5, Sds, Sirt5, Tars2, Tomm70a	41	8.8
MF	GO:0030170	pyridoxal phosphate binding	0.002332	Abat, Agxt2, Got1, Gpt, Gpt2, Scly, Sds	7	21.9
BP	GO:0006520	cellular amino acid metabolic process	0.00245	Aars2, Abat, Agxt2, Aldh4a1, Amt, Aspg, Atic, Dmgdh, Fah, Gamt, Ggact, Got1, Gpt2, Gstt1, Ido2, Sds, Tars2	17	12.3
BP	GO:1901605	alpha-amino acid metabolic process	0.002987	Agxt2, Aldh4a1, Amt, Aspg, Atic, Dmgdh, Fah, Gamt, Got1, Gpt2, Ido2, Sds	12	14.5
BP	GO:0035970	peptidyl-threonine dephosphorylation	0.003574	Ppm1a, Ppm1b	2	100
BP	GO:0042347	negative regulation of NF-kappaB import into nucleus	0.003574	Ppm1a, Ppm1b	2	100
MF	GO:0004021	L-alanine:2-oxoglutarate aminotransferase activity	0.003646	Gpt, Gpt2	2	100
MF	GO:0047635	alanine-oxo-acid transaminase activity	0.003646	Gpt, Gpt2	2	100
MF	GO:0003824	catalytic activity	0.00385	Aars2, Abat, Abhd14b, Acot13, Acot2, Agxt2, Aldh4a1, Amt, Aspg, Atic, Atp5b, Atp5d, Bbox1, Bphl, Cbr4, Ccs, Coq5, Cox5a, Cyp2e1, Ddt, Dhdh, Dhtkd1, Dhx15, Dhx9, Dmgdh, Dnm1l, Eftud2, Fah, Gamt, Gcdh, Ggact, Gm4952, Got1, Gpt, Gpt2, Gstt1, Gulo, Haao, Hpgd, Hykk, Ido2, Ilk, Isoc2a, Mcat, Mccc2, Mocs1, Mpst, Mta2, Myl6, Ndufa12, Ndufc2, Nqo2, Pcbd1, Phkg2, Phyhd1, Ppia, Ppm1a, Ppm1b, Prdx5, Prep, S…	68	7.4
MF	GO:0051213	dioxygenase activity	0.005955	Bbox1, Haao, Ido2, Phyhd1	4	30.8
BP	GO:0045893	positive regulation of transcription, DNA-templated	0.007319	Abhd14b, Ilk, Mrpl12, Mta2, Pcbd1, Pfn1, Ppm1a, Wdr61	8	16.3
BP	GO:1902680	positive regulation of RNA biosynthetic process	0.00829	Abhd14b, Ilk, Mrpl12, Mta2, Pcbd1, Pfn1, Ppm1a, Wdr61	8	16
BP	GO:0000959	mitochondrial RNA metabolic process	0.0103	Aars2, Mrpl12	2	66.7
BP	GO:0042851	L-alanine metabolic process	0.0103	Agxt2, Gpt2	2	66.7
BP	GO:0006522	alanine metabolic process	0.0103	Agxt2, Gpt2	2	66.7
BP	GO:0009078	pyruvate family amino acid metabolic process	0.0103	Agxt2, Gpt2	2	66.7
BP	GO:0006304	DNA modification	0.0103	Gstt1, Mta2	2	66.7
BP	GO:0042345	regulation of NF-kappaB import into nucleus	0.0103	Ppm1a, Ppm1b	2	66.7
BP	GO:0042348	NF-kappaB import into nucleus	0.0103	Ppm1a, Ppm1b	2	66.7
BP	GO:0048524	positive regulation of viral process	0.0103	Pfn1, Ppia	2	66.7
BP	GO:0043902	positive regulation of multi-organism process	0.0103	Pfn1, Ppia	2	66.7
MF	GO:0004407	histone deacetylase activity	0.0105	Mta2, Sirt5	2	66.7
MF	GO:0033558	protein deacetylase activity	0.0105	Mta2, Sirt5	2	66.7
BP	GO:0051254	positive regulation of RNA metabolic process	0.01052	Abhd14b, Ilk, Mrpl12, Mta2, Pcbd1, Pfn1, Ppm1a, Wdr61	8	15.4
BP	GO:0032259	methylation	0.012	Amt, Coq5, Gamt, Mta2, Wdr61	5	20.8
BP	GO:0030111	regulation of Wnt signaling pathway	0.01354	Ctnnd1, Ilk, Ppm1a	3	33.3
BP	GO:0050714	positive regulation of protein secretion	0.01354	Dnm1l, Fgg, Ppia	3	33.3
BP	GO:0010557	positive regulation of macromolecule biosynthetic process	0.01472	Abhd14b, Ilk, Mrpl12, Mta2, Pcbd1, Pfn1, Ppm1a, Prdx5, Wdr61	9	13.6
CC	GO:0000275	mitochondrial proton-transporting ATP synthase complex, catalytic core F(1)	0.01879	Atp5b, Atp5d	2	50
CC	GO:0045261	proton-transporting ATP synthase complex, catalytic core F(1)	0.01879	Atp5b, Atp5d	2	50
CC	GO:0005761	mitochondrial ribosome	0.01879	Mrpl12, Mrpl37	2	50
CC	GO:0000313	organellar ribosome	0.01879	Mrpl12, Mrpl37	2	50
BP	GO:0009063	cellular amino acid catabolic process	0.01958	Agxt2, Amt, Fah, Ggact, Got1, Ido2, Sds	7	14.9
BP	GO:1901607	alpha-amino acid biosynthetic process	0.01976	Agxt2, Aldh4a1, Atic, Gamt, Got1	5	18.5
BP	GO:0006499	N-terminal protein myristoylation	0.0198	Ppm1a, Ppm1b	2	50
BP	GO:0030177	positive regulation of Wnt signaling pathway	0.0198	Ilk, Ppm1a	2	50
BP	GO:0006498	N-terminal protein lipidation	0.0198	Ppm1a, Ppm1b	2	50
BP	GO:0018377	protein myristoylation	0.0198	Ppm1a, Ppm1b	2	50
BP	GO:0042992	negative regulation of transcription factor import into nucleus	0.0198	Ppm1a, Ppm1b	2	50
BP	GO:0042308	negative regulation of protein import into nucleus	0.0198	Ppm1a, Ppm1b	2	50
MF	GO:0070403	NAD+ binding	0.02018	Hpgd, Sirt5	2	50
MF	GO:0019213	deacetylase activity	0.02018	Mta2, Sirt5	2	50
MF	GO:0016740	transferase activity	0.02042	Abat, Agxt2, Amt, Atic, Coq5, Gamt, Ggact, Gm4952, Got1, Gpt, Gpt2, Gstt1, Hykk, Ilk, Mcat, Mpst, Phkg2, Scly, Srm, Tymp, Ube4a	21	9.5
BP	GO:0009891	positive regulation of biosynthetic process	0.02169	Abhd14b, Agxt2, Ilk, Mrpl12, Mta2, Pcbd1, Pfn1, Ppm1a, Prdx5, Wdr61	10	12.2
BP	GO:0006732	coenzyme metabolic process	0.02328	Acot2, Atic, Coq5, Dmgdh, Gamt, Gcdh, Haao, Mccc2, Mocs1, Pcbd1, Prdx5	11	11.6
BP	GO:0016055	Wnt signaling pathway	0.02359	Ctnnd1, Ilk, Ppm1a, Wdr61	4	21.1
BP	GO:0042157	lipoprotein metabolic process	0.02436	Apoc3, Ppm1a, Ppm1b	3	27.3
BP	GO:0006544	glycine metabolic process	0.02436	Agxt2, Amt, Dmgdh	3	27.3
BP	GO:0019752	carboxylic acid metabolic process	0.0248	Aars2, Abat, Acot2, Agxt2, Aldh4a1, Amt, Aspg, Atic, Bbox1, Cbr4, Dhtkd1, Dmgdh, Fah, Gamt, Gcdh, Ggact, Got1, Gpt2, Gstt1, Gulo, Haao, Hpgd, Ido2, Mcat, Sds, Tars2	26	8.7
BP	GO:0009108	coenzyme biosynthetic process	0.02604	Atic, Coq5, Gcdh, Haao, Mocs1, Pcbd1	6	15.4
BP	GO:0010628	positive regulation of gene expression	0.02633	Abhd14b, Ilk, Mrpl12, Mta2, Pcbd1, Pfn1, Ppm1a, Wdr61	8	13.1
BP	GO:0051173	positive regulation of nitrogen compound metabolic process	0.02722	Abhd14b, Agxt2, Ilk, Mrpl12, Mta2, Pcbd1, Pfn1, Ppm1a, Wdr61	9	12.3
BP	GO:0046394	carboxylic acid biosynthetic process	0.0273	Agxt2, Aldh4a1, Atic, Bbox1, Cbr4, Gamt, Got1, Gulo, Mcat, Sds	10	11.8
BP	GO:0016053	organic acid biosynthetic process	0.0273	Agxt2, Aldh4a1, Atic, Bbox1, Cbr4, Gamt, Got1, Gulo, Mcat, Sds	10	11.8
BP	GO:0043436	oxoacid metabolic process	0.02794	Aars2, Abat, Acot2, Agxt2, Aldh4a1, Amt, Aspg, Atic, Bbox1, Cbr4, Dhtkd1, Dmgdh, Fah, Gamt, Gcdh, Ggact, Got1, Gpt2, Gstt1, Gulo, Haao, Hpgd, Ido2, Mcat, Sds, Tars2	26	8.6
BP	GO:0009069	serine family amino acid metabolic process	0.02816	Agxt2, Amt, Dmgdh, Sds	4	20
BP	GO:0044249	cellular biosynthetic process	0.02851	Aars2, Abhd14b, Agxt2, Aldh4a1, Atic, Atp5b, Atp5d, Bbox1, Cbr4, Coq5, Ctnnd1, Ddt, Eftud2, Eif3b, Gamt, Gcdh, Got1, Gulo, Haao, Ilk, Mcat, Mocs1, Mpst, Mrpl12, Mrpl37, Mta2, Pcbd1, Pfn1, Phkg2, Ppm1a, Ppm1b, Prdx5, Sds, Srm, Tars2, Wdr61	36	7.9
BP	GO:1901606	alpha-amino acid catabolic process	0.02919	Agxt2, Amt, Fah, Got1, Ido2, Sds	6	15
BP	GO:0031328	positive regulation of cellular biosynthetic process	0.02948	Abhd14b, Agxt2, Ilk, Mrpl12, Mta2, Pcbd1, Pfn1, Ppm1a, Wdr61	9	12.2
BP	GO:0006082	organic acid metabolic process	0.03139	Aars2, Abat, Acot2, Agxt2, Aldh4a1, Amt, Aspg, Atic, Bbox1, Cbr4, Dhtkd1, Dmgdh, Fah, Gamt, Gcdh, Ggact, Got1, Gpt2, Gstt1, Gulo, Haao, Hpgd, Ido2, Mcat, Sds, Tars2	26	8.5
BP	GO:0060828	regulation of canonical Wnt signaling pathway	0.03171	Ctnnd1, Ilk	2	40
BP	GO:0006497	protein lipidation	0.03171	Ppm1a, Ppm1b	2	40
BP	GO:0031365	N-terminal protein amino acid modification	0.03171	Ppm1a, Ppm1b	2	40
MF	GO:0016811	hydrolase activity, acting on carbon-nitrogen (but not peptide) bonds, in linear amides	0.03191	Aspg, Mta2, Sirt5	3	25
MF	GO:0048037	cofactor binding	0.03227	Abat, Agxt2, Cbr4, Dhtkd1, Dmgdh, Gcdh, Got1, Gpt, Gpt2, Gulo, Hpgd, Scly, Sds, Sirt5	14	10.2
MF	GO:0004722	protein serine/threonine phosphatase activity	0.03231	Ppm1a, Ppm1b	2	40
BP	GO:0045935	positive regulation of nucleobase-containing compound metabolic process	0.03411	Abhd14b, Ilk, Mrpl12, Mta2, Pcbd1, Pfn1, Ppm1a, Wdr61	8	12.5
CC	GO:0045202	synapse	0.03443	Ctnnd1, Cyfip1, Dnm1l, Ilk, Mpst, Nipsnap1, Pfn1	7	13
BP	GO:0051186	cofactor metabolic process	0.03554	Acot2, Atic, Cbr4, Coq5, Dmgdh, Gamt, Gcdh, Haao, Mccc2, Mocs1, Pcbd1, Prdx5	12	10.5
BP	GO:1901564	organonitrogen compound metabolic process	0.03815	Aars2, Abat, Agxt2, Aldh4a1, Amt, Aspg, Atic, Atp5b, Atp5d, Dmgdh, Dnm1l, Fah, Gamt, Ggact, Got1, Gpt2, Gstt1, Haao, Ido2, Mccc2, Mocs1, Ndufc2, Pcbd1, Pfn1, Prdx5, Sds, Snx18, Srm, Tars2, Tymp	30	8.1
BP	GO:0007178	transmembrane receptor protein serine/threonine kinase signaling pathway	0.0387	Hpgd, Ilk, Ppm1a	3	23.1
BP	GO:0050708	regulation of protein secretion	0.0387	Dnm1l, Fgg, Ppia	3	23.1
BP	GO:0009058	biosynthetic process	0.03942	Aars2, Abhd14b, Agxt2, Aldh4a1, Atic, Atp5b, Atp5d, Bbox1, Cbr4, Coq5, Ctnnd1, Ddt, Eftud2, Eif3b, Gamt, Gcdh, Got1, Gpt, Gpt2, Gulo, Haao, Ilk, Isca2, Mcat, Mocs1, Mpst, Mrpl12, Mrpl37, Mta2, Pcbd1, Pfn1, Phkg2, Ppm1a, Ppm1b, Prdx5, Sds, Srm, Tars2, Wdr61	39	7.6
BP	GO:0008652	cellular amino acid biosynthetic process	0.04373	Agxt2, Aldh4a1, Atic, Gamt, Got1	5	15.2
BP	GO:0043650	dicarboxylic acid biosynthetic process	0.04573	Aldh4a1, Got1	2	33.3
BP	GO:0035601	protein deacylation	0.04573	Mta2, Sirt5	2	33.3
BP	GO:0098732	macromolecule deacylation	0.04573	Mta2, Sirt5	2	33.3
BP	GO:0090092	regulation of transmembrane receptor protein serine/threonine kinase signaling pathway	0.04573	Ilk, Ppm1a	2	33.3
BP	GO:0007179	transforming growth factor beta receptor signaling pathway	0.04573	Hpgd, Ppm1a	2	33.3
BP	GO:0006172	ADP biosynthetic process	0.04573	Atp5b, Atp5d	2	33.3
BP	GO:0009180	purine ribonucleoside diphosphate biosynthetic process	0.04573	Atp5b, Atp5d	2	33.3
BP	GO:0046031	ADP metabolic process	0.04573	Atp5b, Atp5d	2	33.3
BP	GO:0009136	purine nucleoside diphosphate biosynthetic process	0.04573	Atp5b, Atp5d	2	33.3
BP	GO:0009179	purine ribonucleoside diphosphate metabolic process	0.04573	Atp5b, Atp5d	2	33.3
BP	GO:0009135	purine nucleoside diphosphate metabolic process	0.04573	Atp5b, Atp5d	2	33.3
MF	GO:0046961	proton-transporting ATPase activity, rotational mechanism	0.04657	Atp5b, Atp5d	2	33.3
MF	GO:0046933	proton-transporting ATP synthase activity, rotational mechanism	0.04657	Atp5b, Atp5d	2	33.3
MF	GO:0036442	hydrogen-exporting ATPase activity	0.04657	Atp5b, Atp5d	2	33.3
MF	GO:0005546	phosphatidylinositol-4,5-bisphosphate binding	0.04657	Pfn1, Snx18	2	33.3
MF	GO:1902936	phosphatidylinositol bisphosphate binding	0.04657	Pfn1, Snx18	2	33.3
MF	GO:0001085	RNA polymerase II transcription factor binding	0.04657	Dhx9, Mta2	2	33.3
MF	GO:0047617	acyl-CoA hydrolase activity	0.04657	Acot13, Acot2	2	33.3
BP	GO:0042558	pteridine-containing compound metabolic process	0.04716	Atic, Dmgdh, Pcbd1	3	21.4

## Sheet: Decreased S3B
Table S3B
Related to Figure 3 and Tables 2 and 3
Ontology	ID	Name	Pvalue	Genes	No. Sig. Genes	% Sig. Genes
MF	GO:0004745	retinol dehydrogenase activity	8.887e-06	Adh1, Hsd17b6, Rdh16, Rdh7	4	100
MF	GO:0004364	glutathione transferase activity	9.716e-06	Gstm1, Gstm2, Gstm3, Gstm6, Gstm7, Gstp1, Mgst1	7	43.8
MF	GO:0043295	glutathione binding	4.971e-05	Gpx1, Gstm2, Gstm7, Gstp1, Mgst1	5	55.6
MF	GO:1900750	oligopeptide binding	4.971e-05	Gpx1, Gstm2, Gstm7, Gstp1, Mgst1	5	55.6
MF	GO:0016765	transferase activity, transferring alkyl or aryl (other than methyl) groups	0.0001101	Gstm1, Gstm2, Gstm3, Gstm6, Gstm7, Gstp1, Mgst1	7	31.8
MF	GO:0032564	dATP binding	0.0001655	Hsp90aa1, Hsp90ab1, St13	3	100
MF	GO:0032558	adenyl deoxyribonucleotide binding	0.0001655	Hsp90aa1, Hsp90ab1, St13	3	100
CC	GO:0005783	endoplasmic reticulum	0.0004814	Aadac, Bcap31, Canx, Ces1e, Cyp51, Ephx1, Fmo5, Gstm7, Gusb, Hsd17b12, Hsd17b6, Mgst1, Mttp, Pdia4, Rdh16, Rdh7, Rpn1, Sec31a, Slc27a2, Stt3a, Tmem30a, Txndc5, Ubxn4, Ugt2b38, Ugt2b5	25	10.8
MF	GO:0032554	purine deoxyribonucleotide binding	0.0006355	Hsp90aa1, Hsp90ab1, St13	3	75
MF	GO:0032552	deoxyribonucleotide binding	0.0006355	Hsp90aa1, Hsp90ab1, St13	3	75
BP	GO:0030855	epithelial cell differentiation	0.0008423	Casp3, Cdc42, Gpx1, Psap, Rap1a, Rap1b, Tst	7	24.1
CC	GO:0012505	endomembrane system	0.001132	Aadac, Anxa6, Ap1b1, Arf3, Arpc2, Bcap31, Canx, Cdc42, Ces1e, Cyp51, Ephx1, Fmo5, Gstm7, Gusb, Hsd17b12, Hsd17b6, Lamp1, Mgst1, Mttp, Nudc, Pdia4, Ppt1, Prrc1, Rap1a, Rdh16, Rdh7, Rpn1, Sec31a, Slc27a2, Stt3a, Tmem30a, Txndc5, Ubxn4, Ugt2b38, Ugt2b5	35	8.9
BP	GO:0006749	glutathione metabolic process	0.001308	Gpx1, Gstm1, Gstm2, Gstm7, Gstp1, Mgst1	6	26.1
MF	GO:0019904	protein domain specific binding	0.001429	Acox1, Epb4.1l2, Gnb2l1, Gpx1, Hsp90aa1, Lamp1, St13, Ywhab, Ywhag, Ywhaq	10	16.4
MF	GO:0072341	modified amino acid binding	0.002267	Gpx1, Gstm2, Gstm7, Gstp1, Mgst1	5	27.8
BP	GO:0065008	regulation of biological quality	0.002705	Acox1, Actb, Adh1, Alb, Arpc2, Bcap31, Casp3, Cdc42, Epb4.1l2, Fxyd1, Gnb2l1, Gpx1, Gstm7, Hsp90aa1, Hsp90ab1, Lamp1, Mbl2, Mttp, Pdia4, Ppt1, Rap1a, Rap1b, Rdh16, Tmem30a, Txndc5, Txnl1, Ywhab, Ywhag	28	9.4
BP	GO:0070887	cellular response to chemical stimulus	0.002827	Casp3, Gnb2l1, Gpx1, Gstm1, Gstm2, Gstm3, Gstm7, Gstp1, Hsp90ab1, Mgst1, Psap, Rap1a, Rap1b, Ugt2b34, Ugt2b38, Ugt2b5, Ywhag	17	11.5
MF	GO:0005102	receptor binding	0.002884	Acox1, Bcap31, Canx, Casp3, Crot, Eci2, Gnb2l1, Gstm7, Hsp90aa1, Hsp90ab1, Mbl2, Mup20, Nampt, Slc27a2, Ywhag	15	11.9
MF	GO:0004190	aspartic-type endopeptidase activity	0.003049	Casp3, Ctsd	2	100
MF	GO:0070001	aspartic-type peptidase activity	0.003049	Casp3, Ctsd	2	100
MF	GO:0002135	CTP binding	0.003049	Hsp90aa1, Hsp90ab1	2	100
MF	GO:0017098	sulfonylurea receptor binding	0.003049	Hsp90aa1, Hsp90ab1	2	100
BP	GO:0007269	neurotransmitter secretion	0.003131	Ppt1, Rap1a, Rap1b	3	50
BP	GO:0006635	fatty acid beta-oxidation	0.003188	Abcd3, Acad11, Acox1, Crot, Eci2, Slc27a2	6	22.2
BP	GO:0051640	organelle localization	0.003188	Alb, Canx, Cdc42, Nudc, Rap1a, Rap1b	6	22.2
BP	GO:0008306	associative learning	0.003194	Mup20, Ppt1	2	100
BP	GO:0018916	nitrobenzene metabolic process	0.003194	Gstm2, Gstm7	2	100
BP	GO:0070458	cellular detoxification of nitrogen compound	0.003194	Gstm2, Gstm7	2	100
BP	GO:0051410	detoxification of nitrogen compound	0.003194	Gstm2, Gstm7	2	100
BP	GO:2000301	negative regulation of synaptic vesicle exocytosis	0.003194	Rap1a, Rap1b	2	100
BP	GO:0032486	Rap protein signal transduction	0.003194	Rap1a, Rap1b	2	100
BP	GO:1902804	negative regulation of synaptic vesicle transport	0.003194	Rap1a, Rap1b	2	100
BP	GO:0045793	positive regulation of cell size	0.003194	Hsp90aa1, Hsp90ab1	2	100
BP	GO:0090316	positive regulation of intracellular protein transport	0.004689	Cdc42, Hsp90aa1, Hsp90ab1, Tmem30a	4	30.8
BP	GO:0042221	response to chemical	0.004989	Adh1, Casp3, Crot, Ephx1, Gnb2l1, Gpx1, Gstm1, Gstm2, Gstm3, Gstm7, Gstp1, Hsp90aa1, Hsp90ab1, Mgst1, Mup20, Psap, Rap1a, Rap1b, Sec31a, Tmem30a, Ubxn4, Ugt2b34, Ugt2b38, Ugt2b5, Ywhag	25	9.4
BP	GO:1901214	regulation of neuron death	0.00557	Casp3, Cdc42, Gnb2l1, Gpx1, Hsp90ab1, Ppt1	6	20
BP	GO:0051234	establishment of localization	0.00632	Abcd3, Alb, Anxa6, Ap1b1, Arf3, Atp5j, Bcap31, Canx, Cdc42, Crot, Dynll2, Fxyd1, Gc, Gnb2l1, Gstm7, Hnrnpa2b1, Hsp90aa1, Hsp90ab1, Lamp1, Mbl2, Mttp, Mup20, Mup3, Nudc, Ppt1, Rap1a, Rap1b, Sec31a, Slc27a2, Tmem30a, Tst, Txndc5, Txnl1, Ywhab, Ywhag, Ywhaq	36	8.2
BP	GO:0044708	single-organism behavior	0.006448	Adh1, Alb, Casp3, Mup20, Ppt1	5	22.7
BP	GO:0070997	neuron death	0.006597	Casp3, Cdc42, Gnb2l1, Gpx1, Hsp90ab1, Ppt1	6	19.4
BP	GO:0071310	cellular response to organic substance	0.006924	Casp3, Gstm3, Gstm7, Gstp1, Hsp90ab1, Psap, Rap1a, Rap1b, Ugt2b34, Ugt2b38, Ugt2b5, Ywhag	12	12.4
MF	GO:0016757	transferase activity, transferring glycosyl groups	0.006929	Nampt, Rpn1, Stt3a, Ugt2b34, Ugt2b38, Ugt2b5	6	18.8
MF	GO:1901681	sulfur compound binding	0.007003	Eci2, Gpx1, Gstm2, Gstm7, Gstp1, Hsd17b12, Mgst1	7	16.7
MF	GO:0016758	transferase activity, transferring hexosyl groups	0.00714	Rpn1, Stt3a, Ugt2b34, Ugt2b38, Ugt2b5	5	21.7
BP	GO:0010033	response to organic substance	0.007605	Adh1, Casp3, Ephx1, Gpx1, Gstm3, Gstm7, Gstp1, Hsp90aa1, Hsp90ab1, Mgst1, Psap, Rap1a, Rap1b, Ubxn4, Ugt2b34, Ugt2b38, Ugt2b5, Ywhag	18	10.2
CC	GO:0031526	brush border membrane	0.007708	Hsp90aa1, Hsp90ab1, Mttp	3	37.5
BP	GO:0006810	transport	0.008347	Abcd3, Alb, Anxa6, Ap1b1, Arf3, Atp5j, Bcap31, Canx, Cdc42, Crot, Dynll2, Fxyd1, Gc, Gnb2l1, Gstm7, Hnrnpa2b1, Hsp90aa1, Hsp90ab1, Lamp1, Mbl2, Mttp, Mup20, Mup3, Ppt1, Rap1a, Rap1b, Sec31a, Slc27a2, Tmem30a, Tst, Txndc5, Txnl1, Ywhab, Ywhag, Ywhaq	35	8.1
BP	GO:0006629	lipid metabolic process	0.008668	Aadac, Abcd3, Acad11, Acadsb, Acox1, Adh1, Cdc42, Crot, Cyp51, Eci2, Gc, Gpx1, Hsd17b12, Hsd17b6, Mttp, Ppt1, Psap, Rdh16, Slc27a2	19	9.9
MF	GO:0005550	pheromone binding	0.008815	Mup20, Mup3	2	66.7
MF	GO:0005549	odorant binding	0.008815	Mup20, Mup3	2	66.7
MF	GO:0004579	dolichyl-diphosphooligosaccharide-protein glycotransferase activity	0.008815	Rpn1, Stt3a	2	66.7
MF	GO:0002134	UTP binding	0.008815	Hsp90aa1, Hsp90ab1	2	66.7
MF	GO:0032551	pyrimidine ribonucleoside binding	0.008815	Hsp90aa1, Hsp90ab1	2	66.7
MF	GO:0001884	pyrimidine nucleoside binding	0.008815	Hsp90aa1, Hsp90ab1	2	66.7
BP	GO:0006518	peptide metabolic process	0.009053	Gpx1, Gstm1, Gstm2, Gstm7, Gstp1, Mgst1	6	18.2
BP	GO:0035690	cellular response to drug	0.009227	Gstm1, Gstm3	2	66.7
BP	GO:0051883	killing of cells in other organism involved in symbiotic interaction	0.009227	Alb, Mbl2	2	66.7
BP	GO:0051818	disruption of cells of other organism involved in symbiotic interaction	0.009227	Alb, Mbl2	2	66.7
BP	GO:0044364	disruption of cells of other organism	0.009227	Alb, Mbl2	2	66.7
BP	GO:0031640	killing of cells of other organism	0.009227	Alb, Mbl2	2	66.7
BP	GO:0045920	negative regulation of exocytosis	0.009227	Rap1a, Rap1b	2	66.7
BP	GO:0033160	positive regulation of protein import into nucleus, translocation	0.009227	Hsp90aa1, Hsp90ab1	2	66.7
BP	GO:0006982	response to lipid hydroperoxide	0.009227	Gpx1, Mgst1	2	66.7
BP	GO:0051769	regulation of nitric-oxide synthase biosynthetic process	0.009227	Gstp1, Nampt	2	66.7
BP	GO:0051767	nitric-oxide synthase biosynthetic process	0.009227	Gstp1, Nampt	2	66.7
BP	GO:0051656	establishment of organelle localization	0.009511	Canx, Cdc42, Nudc, Rap1a, Rap1b	5	20.8
BP	GO:0044765	single-organism transport	0.009945	Abcd3, Anxa6, Atp5j, Bcap31, Canx, Cdc42, Crot, Fxyd1, Gc, Gnb2l1, Gstm7, Hsp90aa1, Hsp90ab1, Lamp1, Mbl2, Mttp, Ppt1, Rap1a, Rap1b, Slc27a2, Tmem30a, Tst, Txndc5, Ywhab, Ywhag, Ywhaq	26	8.8
BP	GO:0009636	response to toxic substance	0.01047	Ephx1, Gpx1, Gstm2, Gstm7	4	25
BP	GO:0002064	epithelial cell development	0.01047	Cdc42, Gpx1, Rap1a, Rap1b	4	25
BP	GO:0019395	fatty acid oxidation	0.0105	Abcd3, Acad11, Acox1, Crot, Eci2, Slc27a2	6	17.6
BP	GO:0034440	lipid oxidation	0.0105	Abcd3, Acad11, Acox1, Crot, Eci2, Slc27a2	6	17.6
CC	GO:0044439	peroxisomal part	0.01064	Abcd3, Acox1, Eci2, Mgst1, Slc27a2	5	20
CC	GO:0044438	microbody part	0.01064	Abcd3, Acox1, Eci2, Mgst1, Slc27a2	5	20
BP	GO:0043523	regulation of neuron apoptotic process	0.01137	Casp3, Cdc42, Gpx1, Hsp90ab1, Ppt1	5	20
BP	GO:0000038	very long-chain fatty acid metabolic process	0.0116	Abcd3, Acox1, Slc27a2	3	33.3
BP	GO:0048489	synaptic vesicle transport	0.0116	Canx, Rap1a, Rap1b	3	33.3
BP	GO:0097480	establishment of synaptic vesicle localization	0.0116	Canx, Rap1a, Rap1b	3	33.3
BP	GO:0097479	synaptic vesicle localization	0.0116	Canx, Rap1a, Rap1b	3	33.3
BP	GO:0036473	cell death in response to oxidative stress	0.0116	Casp3, Gnb2l1, Gpx1	3	33.3
BP	GO:0001885	endothelial cell development	0.0116	Gpx1, Rap1a, Rap1b	3	33.3
BP	GO:0044242	cellular lipid catabolic process	0.01163	Aadac, Abcd3, Acad11, Acox1, Crot, Eci2, Slc27a2	7	15.6
BP	GO:0016042	lipid catabolic process	0.01179	Aadac, Abcd3, Acad11, Acox1, Crot, Eci2, Ppt1, Slc27a2	8	14.3
BP	GO:0009062	fatty acid catabolic process	0.01211	Abcd3, Acad11, Acox1, Crot, Eci2, Slc27a2	6	17.1
CC	GO:0005788	endoplasmic reticulum lumen	0.01239	Pdia4, Rdh16, Slc27a2, Txndc5	4	23.5
CC	GO:0005778	peroxisomal membrane	0.01239	Abcd3, Acox1, Mgst1, Slc27a2	4	23.5
CC	GO:0031903	microbody membrane	0.01239	Abcd3, Acox1, Mgst1, Slc27a2	4	23.5
MF	GO:0042277	peptide binding	0.01245	Ctsd, Gpx1, Gstm2, Gstm7, Gstp1, Mgst1	6	16.7
BP	GO:0051402	neuron apoptotic process	0.01345	Casp3, Cdc42, Gpx1, Hsp90ab1, Ppt1	5	19.2
MF	GO:0042803	protein homodimerization activity	0.01349	Abcd3, Adh1, Anxa6, Gnb2l1, Gstm1, Gstm2, Gstm3, Gstm7, Hsp90aa1, Mgst1, Nampt, Rdh16	12	11.1
MF	GO:0016860	intramolecular oxidoreductase activity	0.0149	Eci2, Mpi, Pdia4, Txndc5	4	22.2
MF	GO:0019207	kinase regulator activity	0.01493	Casp3, Gnb2l1, Gstp1	3	30
MF	GO:0048306	calcium-dependent protein binding	0.01493	Anxa6, Mbl2, Sec31a	3	30
BP	GO:0001906	cell killing	0.0159	Alb, Lamp1, Mbl2	3	30
BP	GO:0009813	flavonoid biosynthetic process	0.0159	Ugt2b34, Ugt2b38, Ugt2b5	3	30
BP	GO:0052696	flavonoid glucuronidation	0.0159	Ugt2b34, Ugt2b38, Ugt2b5	3	30
BP	GO:0052695	cellular glucuronidation	0.0159	Ugt2b34, Ugt2b38, Ugt2b5	3	30
BP	GO:0019585	glucuronate metabolic process	0.0159	Ugt2b34, Ugt2b38, Ugt2b5	3	30
BP	GO:0006063	uronic acid metabolic process	0.0159	Ugt2b34, Ugt2b38, Ugt2b5	3	30
BP	GO:0006836	neurotransmitter transport	0.0159	Ppt1, Rap1a, Rap1b	3	30
BP	GO:0045446	endothelial cell differentiation	0.0159	Gpx1, Rap1a, Rap1b	3	30
BP	GO:0003158	endothelium development	0.0159	Gpx1, Rap1a, Rap1b	3	30
MF	GO:0034185	apolipoprotein binding	0.01699	Canx, Mttp	2	50
MF	GO:0030971	receptor tyrosine kinase binding	0.01699	Gnb2l1, Ywhag	2	50
MF	GO:0032557	pyrimidine ribonucleotide binding	0.01699	Hsp90aa1, Hsp90ab1	2	50
MF	GO:0019103	pyrimidine nucleotide binding	0.01699	Hsp90aa1, Hsp90ab1	2	50
CC	GO:0005777	peroxisome	0.0177	Abcd3, Acad11, Acox1, Crot, Eci2, Mgst1, Slc27a2, Uox	8	13.1
CC	GO:0042579	microbody	0.0177	Abcd3, Acad11, Acox1, Crot, Eci2, Mgst1, Slc27a2, Uox	8	13.1
BP	GO:0042760	very long-chain fatty acid catabolic process	0.01777	Abcd3, Slc27a2	2	50
BP	GO:0042573	retinoic acid metabolic process	0.01777	Adh1, Rdh16	2	50
BP	GO:0018279	protein N-linked glycosylation via asparagine	0.01777	Rpn1, Stt3a	2	50
BP	GO:0018196	peptidyl-asparagine modification	0.01777	Rpn1, Stt3a	2	50
BP	GO:0007097	nuclear migration	0.01777	Cdc42, Nudc	2	50
BP	GO:0040023	establishment of nucleus localization	0.01777	Cdc42, Nudc	2	50
BP	GO:2000300	regulation of synaptic vesicle exocytosis	0.01777	Rap1a, Rap1b	2	50
BP	GO:1902803	regulation of synaptic vesicle transport	0.01777	Rap1a, Rap1b	2	50
BP	GO:0046928	regulation of neurotransmitter secretion	0.01777	Rap1a, Rap1b	2	50
BP	GO:0051588	regulation of neurotransmitter transport	0.01777	Rap1a, Rap1b	2	50
BP	GO:0033158	regulation of protein import into nucleus, translocation	0.01777	Hsp90aa1, Hsp90ab1	2	50
BP	GO:0033194	response to hydroperoxide	0.01777	Gpx1, Mgst1	2	50
BP	GO:0051702	interaction with symbiont	0.01777	Gpx1, Mbl2	2	50
BP	GO:0070664	negative regulation of leukocyte proliferation	0.01777	Casp3, Gstp1	2	50
BP	GO:0007268	synaptic transmission	0.01795	Canx, Cdc42, Ppt1, Rap1a, Rap1b, Ywhag	6	15.8
BP	GO:0060627	regulation of vesicle-mediated transport	0.01795	Gnb2l1, Lamp1, Mbl2, Ppt1, Rap1a, Rap1b	6	15.8
BP	GO:0031346	positive regulation of cell projection organization	0.01956	Arpc2, Hsp90aa1, Rap1a, Tmem30a	4	21.1
BP	GO:0071407	cellular response to organic cyclic compound	0.01956	Gstm3, Gstm7, Rap1a, Rap1b	4	21.1
BP	GO:0032388	positive regulation of intracellular transport	0.01956	Cdc42, Hsp90aa1, Hsp90ab1, Tmem30a	4	21.1
BP	GO:0033554	cellular response to stress	0.0197	Alb, Casp3, Cdc42, Ctsd, Gnb2l1, Gpx1, Gstm2, Gstm7, Gstp1, Mgst1, Pdia4, Txndc5	12	10.8
MF	GO:0043178	alcohol binding	0.01971	Adh1, Anxa6, Gc	3	27.3
BP	GO:0045859	regulation of protein kinase activity	0.02027	Casp3, Cdc42, Gnb2l1, Gstp1, Hsp90ab1, Rap1a	6	15.4
MF	GO:0033218	amide binding	0.02053	Ctsd, Gpx1, Gstm2, Gstm7, Gstp1, Mgst1	6	15
BP	GO:0017157	regulation of exocytosis	0.02098	Lamp1, Rap1a, Rap1b	3	27.3
BP	GO:0009812	flavonoid metabolic process	0.02098	Ugt2b34, Ugt2b38, Ugt2b5	3	27.3
BP	GO:0071495	cellular response to endogenous stimulus	0.02247	Gstm7, Rap1a, Rap1b, Ugt2b34, Ugt2b38, Ugt2b5, Ywhag	7	13.7
BP	GO:0051179	localization	0.02264	Abcd3, Alb, Anxa6, Ap1b1, Arf3, Atp5j, Bcap31, Canx, Cdc42, Crot, Dynll2, Fxyd1, Gc, Gnb2l1, Gpx1, Gstm7, Hnrnpa2b1, Hsp90aa1, Hsp90ab1, Lamp1, Mbl2, Mttp, Mup20, Mup3, Nudc, Ppt1, Rap1a, Rap1b, Sec31a, Slc27a2, Tmem30a, Tst, Txndc5, Txnl1, Ywhab, Ywhag, Ywhaq	37	7.5
BP	GO:0007264	small GTPase mediated signal transduction	0.02278	Arf3, Cdc42, Iqgap2, Rap1a, Rap1b, Ywhaq	6	15
BP	GO:0009617	response to bacterium	0.02341	Gpx1, Gstp1, Mbl2, Mgst1	4	20
BP	GO:0050896	response to stimulus	0.02456	Actb, Adh1, Alb, Arf3, Bcap31, Casp3, Cdc42, Crot, Ctsd, Ephx1, Gnb2l1, Gpx1, Gstm1, Gstm2, Gstm3, Gstm7, Gstp1, Hsp90aa1, Hsp90ab1, Iqgap2, Lamp1, Mbl2, Mgst1, Mup20, Pdia4, Ppt1, Psap, Rap1a, Rap1b, Sec31a, Tmem30a, Txndc5, Ubxn4, Ugt2b34, Ugt2b38, Ugt2b5, Ywhag, Ywhaq	38	7.5
MF	GO:0015020	glucuronosyltransferase activity	0.02525	Ugt2b34, Ugt2b38, Ugt2b5	3	25
BP	GO:0072329	monocarboxylic acid catabolic process	0.0255	Abcd3, Acad11, Acox1, Crot, Eci2, Slc27a2	6	14.6
CC	GO:0005903	brush border	0.02573	Hsp90aa1, Hsp90ab1, Mttp	3	25
BP	GO:0007611	learning or memory	0.02684	Casp3, Mup20, Ppt1	3	25
MF	GO:0004576	oligosaccharyl transferase activity	0.02731	Rpn1, Stt3a	2	40
MF	GO:0016937	short-branched-chain-acyl-CoA dehydrogenase activity	0.02731	Acad11, Acadsb	2	40
MF	GO:0016290	palmitoyl-CoA hydrolase activity	0.02731	Ces1e, Ppt1	2	40
BP	GO:0045454	cell redox homeostasis	0.02769	Gpx1, Pdia4, Txndc5, Txnl1	4	19
BP	GO:0000302	response to reactive oxygen species	0.02769	Casp3, Gnb2l1, Gpx1, Gstp1	4	19
BP	GO:0007610	behavior	0.02778	Adh1, Alb, Casp3, Mup20, Ppt1	5	16.1
BP	GO:0030258	lipid modification	0.02842	Abcd3, Acad11, Acox1, Crot, Eci2, Slc27a2	6	14.3
BP	GO:0032386	regulation of intracellular transport	0.02842	Cdc42, Gstm7, Hsp90aa1, Hsp90ab1, Lamp1, Tmem30a	6	14.3
BP	GO:0010592	positive regulation of lamellipodium assembly	0.02853	Arpc2, Hsp90aa1	2	40
BP	GO:0010591	regulation of lamellipodium assembly	0.02853	Arpc2, Hsp90aa1	2	40
BP	GO:1902745	positive regulation of lamellipodium organization	0.02853	Arpc2, Hsp90aa1	2	40
BP	GO:1902743	regulation of lamellipodium organization	0.02853	Arpc2, Hsp90aa1	2	40
BP	GO:0051409	response to nitrosative stress	0.02853	Gstm2, Gstm7	2	40
BP	GO:0072384	organelle transport along microtubule	0.02853	Cdc42, Lamp1	2	40
BP	GO:0048747	muscle fiber development	0.02853	Gpx1, Myh11	2	40
BP	GO:0051817	modification of morphology or physiology of other organism involved in symbiotic interaction	0.02853	Alb, Mbl2	2	40
BP	GO:0035821	modification of morphology or physiology of other organism	0.02853	Alb, Mbl2	2	40
BP	GO:0071320	cellular response to cAMP	0.02853	Rap1a, Rap1b	2	40
BP	GO:0016079	synaptic vesicle exocytosis	0.02853	Rap1a, Rap1b	2	40
BP	GO:0051049	regulation of transport	0.02953	Cdc42, Fxyd1, Gnb2l1, Gstm7, Hsp90aa1, Hsp90ab1, Lamp1, Mbl2, Ppt1, Rap1a, Rap1b, Tmem30a, Ywhab	13	9.9
BP	GO:0051649	establishment of localization in cell	0.02976	Ap1b1, Bcap31, Canx, Cdc42, Dynll2, Gstm7, Hsp90aa1, Hsp90ab1, Lamp1, Nudc, Ppt1, Rap1a, Rap1b, Tmem30a, Tst, Ywhab, Ywhag, Ywhaq	18	8.9
MF	GO:0019899	enzyme binding	0.02989	Actb, Alb, Casp3, Cdc42, Ephx1, Gnb2l1, Gstm2, Gstm7, Gstp1, Hsp90aa1, Hsp90ab1, Lamp1, Mbl2, Rap1a, Slc27a2, Ywhab, Ywhag	17	8.9
BP	GO:0060429	epithelium development	0.02992	Casp3, Cdc42, Gpx1, Psap, Rap1a, Rap1b, Tst	7	13
MF	GO:0003995	acyl-CoA dehydrogenase activity	0.03153	Acad11, Acadsb, Acox1	3	23.1
MF	GO:0005215	transporter activity	0.03236	Abcd3, Anxa6, Ap1b1, Atp5j, Fxyd1, Gc, Mttp, Mup20, Mup3, Rap1a, Slc27a2	11	10.2
BP	GO:0051641	cellular localization	0.03312	Alb, Ap1b1, Bcap31, Canx, Cdc42, Dynll2, Gnb2l1, Gstm7, Hsp90aa1, Hsp90ab1, Lamp1, Nudc, Ppt1, Rap1a, Rap1b, Tmem30a, Tst, Ywhab, Ywhag, Ywhaq	20	8.5
BP	GO:0070372	regulation of ERK1 and ERK2 cascade	0.03349	Gstp1, Rap1a, Rap1b	3	23.1
BP	GO:0051716	cellular response to stimulus	0.03379	Alb, Arf3, Bcap31, Casp3, Cdc42, Ctsd, Gnb2l1, Gpx1, Gstm1, Gstm2, Gstm3, Gstm7, Gstp1, Hsp90ab1, Iqgap2, Lamp1, Mgst1, Pdia4, Psap, Rap1a, Rap1b, Txndc5, Ugt2b34, Ugt2b38, Ugt2b5, Ywhag, Ywhaq	27	7.9
MF	GO:0031406	carboxylic acid binding	0.0362	Acox1, Alb, Gpx1, Gstm2, Gstm7, Gstp1, Mgst1, Ywhab	8	11.4
BP	GO:0051222	positive regulation of protein transport	0.03757	Cdc42, Hsp90aa1, Hsp90ab1, Tmem30a	4	17.4
MF	GO:0003824	catalytic activity	0.03769	Aadac, Abcd3, Acad11, Acadsb, Acox1, Adh1, Atp5j, Casp3, Cdc42, Ces1e, Crot, Ctsd, Cyp51, Dynll2, Eci2, Ephx1, Fmo5, Galm, Gpx1, Gstm1, Gstm2, Gstm3, Gstm6, Gstm7, Gstp1, Gusb, Hsd17b12, Hsd17b13, Hsd17b6, Hsp90aa1, Mettl7a1, Mettl7b, Mgst1, Mpi, Myh11, Nampt, Nars, Pdia4, Ppa2, Ppcs, Ppt1, Rap1a, Rap1b, Rdh16, Rdh7, Rpn1, Slc27a2, Stt3a, Tst, Txndc5, Txnl1, Ugdh, Ugt2b34, Ugt2b38, Ugt2b5, Uox, Y…	59	6.5
MF	GO:0016597	amino acid binding	0.03838	Gpx1, Gstm2, Gstm7, Gstp1, Mgst1, Ywhab	6	13
BP	GO:0043549	regulation of kinase activity	0.03851	Casp3, Cdc42, Gnb2l1, Gstp1, Hsp90ab1, Rap1a	6	13.3
BP	GO:1901701	cellular response to oxygen-containing compound	0.0389	Gnb2l1, Gpx1, Gstp1, Mgst1, Rap1a, Rap1b, Ywhag	7	12.3
MF	GO:0043177	organic acid binding	0.03898	Acox1, Alb, Gpx1, Gstm2, Gstm7, Gstp1, Mgst1, Ywhab	8	11.3
MF	GO:0004860	protein kinase inhibitor activity	0.0395	Casp3, Gnb2l1	2	33.3
MF	GO:0019210	kinase inhibitor activity	0.0395	Casp3, Gnb2l1	2	33.3
MF	GO:0004602	glutathione peroxidase activity	0.0395	Gpx1, Mgst1	2	33.3
MF	GO:0047617	acyl-CoA hydrolase activity	0.0395	Ces1e, Ppt1	2	33.3
MF	GO:0008144	drug binding	0.04014	Adh1, Alb, Gstp1, Nampt	4	16.7
MF	GO:0046983	protein dimerization activity	0.04042	Abcd3, Adh1, Anxa6, Gnb2l1, Gstm1, Gstm2, Gstm3, Gstm7, Hsp90aa1, Mgst1, Mttp, Nampt, Rdh16	13	9.3
CC	GO:0044432	endoplasmic reticulum part	0.04042	Aadac, Bcap31, Canx, Pdia4, Rdh16, Rpn1, Sec31a, Slc27a2, Txndc5	9	10.7
BP	GO:0050890	cognition	0.04091	Casp3, Mup20, Ppt1	3	21.4
BP	GO:0051650	establishment of vesicle localization	0.04091	Canx, Rap1a, Rap1b	3	21.4
BP	GO:0051648	vesicle localization	0.04091	Canx, Rap1a, Rap1b	3	21.4
BP	GO:0014074	response to purine-containing compound	0.04091	Gstm7, Rap1a, Rap1b	3	21.4
MF	GO:0019901	protein kinase binding	0.04112	Actb, Cdc42, Gnb2l1, Gstp1, Hsp90aa1, Hsp90ab1, Ywhag	7	11.9
BP	GO:0042026	protein refolding	0.04124	Hsp90aa1, St13	2	33.3
BP	GO:0007612	learning	0.04124	Mup20, Ppt1	2	33.3
BP	GO:1900408	negative regulation of cellular response to oxidative stress	0.04124	Gnb2l1, Gpx1	2	33.3
BP	GO:1902883	negative regulation of response to oxidative stress	0.04124	Gnb2l1, Gpx1	2	33.3
BP	GO:0043525	positive regulation of neuron apoptotic process	0.04124	Casp3, Cdc42	2	33.3
BP	GO:0010976	positive regulation of neuron projection development	0.04124	Rap1a, Tmem30a	2	33.3
BP	GO:0061028	establishment of endothelial barrier	0.04124	Rap1a, Rap1b	2	33.3
BP	GO:0000060	protein import into nucleus, translocation	0.04124	Hsp90aa1, Hsp90ab1	2	33.3
BP	GO:0001836	release of cytochrome c from mitochondria	0.04124	Casp3, Gpx1	2	33.3
BP	GO:0043603	cellular amide metabolic process	0.04232	Gpx1, Gstm1, Gstm2, Gstm7, Gstp1, Mgst1	6	13
BP	GO:0051338	regulation of transferase activity	0.04232	Casp3, Cdc42, Gnb2l1, Gstp1, Hsp90ab1, Rap1a	6	13
BP	GO:0070201	regulation of establishment of protein localization	0.04232	Cdc42, Gnb2l1, Hsp90aa1, Hsp90ab1, Tmem30a, Ywhab	6	13
BP	GO:0071417	cellular response to organonitrogen compound	0.04319	Gstm7, Rap1a, Rap1b, Ywhag	4	16.7
BP	GO:0033157	regulation of intracellular protein transport	0.04319	Cdc42, Hsp90aa1, Hsp90ab1, Tmem30a	4	16.7
BP	GO:0051050	positive regulation of transport	0.04389	Cdc42, Gstm7, Hsp90aa1, Hsp90ab1, Lamp1, Mbl2, Ppt1, Tmem30a	8	11.3
BP	GO:0016192	vesicle-mediated transport	0.04527	Ap1b1, Arf3, Bcap31, Canx, Gnb2l1, Lamp1, Mbl2, Ppt1, Rap1a, Rap1b, Sec31a, Txndc5	12	9.6
MF	GO:0051082	unfolded protein binding	0.04582	Canx, Hsp90aa1, Hsp90ab1, St13	4	16
MF	GO:0008194	UDP-glycosyltransferase activity	0.0463	Ugt2b34, Ugt2b38, Ugt2b5	3	20
MF	GO:0005496	steroid binding	0.0463	Anxa6, Gc, Gstm1	3	20
BP	GO:0006457	protein folding	0.04636	Canx, Hsp90aa1, Hsp90ab1, Pdia4, St13, Txndc5	6	12.8
BP	GO:0060341	regulation of cellular localization	0.04712	Cdc42, Gnb2l1, Gstm7, Hsp90aa1, Hsp90ab1, Lamp1, Rap1a, Rap1b, Tmem30a	9	10.6
BP	GO:0045184	establishment of protein localization	0.04902	Ap1b1, Arf3, Bcap31, Cdc42, Gnb2l1, Hsp90aa1, Hsp90ab1, Lamp1, Mttp, Ppt1, Rap1a, Sec31a, Tmem30a, Ywhab, Ywhag, Ywhaq	16	8.7
BP	GO:0045926	negative regulation of growth	0.04909	Gnb2l1, Mbl2, Ppt1	3	20
BP	GO:0001505	regulation of neurotransmitter levels	0.04909	Ppt1, Rap1a, Rap1b	3	20
BP	GO:1901699	cellular response to nitrogen compound	0.04925	Gstm7, Rap1a, Rap1b, Ywhag	4	16
BP	GO:0097193	intrinsic apoptotic signaling pathway	0.04925	Bcap31, Casp3, Gnb2l1, Gpx1	4	16
